# Supplementary material for: Process intensification through microbial strain evolution: mixed glucose-xylose fermentation in wheat straw hydrolyzates by three generations of recombinant Saccharomyces cerevisiae
Source: Biotechnol Biofuels. 2014 Apr 3;7:49. doi: 10.1186/1754-6834-7-49 (PMC4234986; doi:10.1186/1754-6834-7-49)
Supplement: Additional file 2 — Product yields obtained in fermentations of YX media utilizing strains BP1000, IBB10A02 and IBB10B05. [file 1754-6834-7-49-S2.xlsx]

## Sheet: Tabelle1
	BP10001 a)	IBB10A02 b)	IBB10B05 b)
YEthanol [g/gXylose]	0.3	0.33	0.31
YGlycerol [g/gXylose]	0.04	0.05	0.04
YXylitol [g/gXylose]	0.16	0.14	0.19
YAcetate [g/gXylose]	0.03	0.03	0.03
YBM [g/gXylose]	n.d.	0.02	0.02
C-recovery [%]	83	90	90
n.d. - not detectable
a) Due to the small changes in concentration of xylose and metabolites over fermentation time (Additional file 1), data have an increased satistical error.
The yields presented here are mean values of three fermentations and the standard deviation was below 20%.
b) Data was obtained from two independent fermentations. Mean errors were below 10%.
