# Supplementary material for: Process intensification through microbial strain evolution: mixed glucose-xylose fermentation in wheat straw hydrolyzates by three generations of recombinant Saccharomyces cerevisiae
Source: Biotechnol Biofuels. 2014 Apr 3;7:49. doi: 10.1186/1754-6834-7-49 (PMC4234986; doi:10.1186/1754-6834-7-49)
Supplement: Additional file 4 — Product yields obtained in the ‘xylose phase’ in fermentations of 5% hydrolyzate X and 15% hydrolyzate utilizing strains BP10001, IBB10A02 and IBB10B05. [file 1754-6834-7-49-S4.xlsx]

## Sheet: Tabelle1
5%-hydrolyzateX	BP10001 a)	IBB10A02 b)	IBB10B05 b)
YEthanol [g/gXylose]	0.32 ± 0.01	0.31 ± 0.01	0.29 ± 0.01
YGlycerol [g/gXylose]	0.05 ± 0.01	0.06 ± 0.01	0.09 ± 0.01
YXylitol [g/gXylose]	0.20 ± 0.02	0.23 ± 0.02	0.18 ± 0.01
YAcetate [g/gXylose]	0.05 ± 0.01	0.06 ± 0.01	0.06 ± 0.01
YBM [g/gXylose]	n.d.	n.d.	n.d.
C-recovery [%]	95 ± 2	100 ± 2	93 ± 1
n.d. - not detectable
a) Determined in the first 120 h of fermentation
b) Determined in the first 70 h of fermentation
15%-hydrolyzate	BP10001 a)	IBB10A02 b)	IBB10B05 b)
YEthanol [g/gXylose]	0.27 ± 0.02	0.28 ± 0.01	0.31 ± 0.01
YGlycerol [g/gXylose]	0.08 ± 0.01	0.06 ± 0.01	0.06 ± 0.01
YXylitol [g/gXylose]	0.30 ± 0.01	0.22 ± 0.01	0.28 ± 0.01
Yacetate [g/gXylose]	0.09 ± 0.01	0.08 ± 0.01	0.05 ± 0.01
YBM [g/gXylose]	n.d.	n.d.	n.d.
C-recovery [%]	105 ± 4	96 ± 1	102 ± 3
n.d. - not detectable
a) Determined in the first 160 h of fermentation
b) Determined in the first 50 h of fermentation
